# Supplementary material for: Alpha-Enolase (ENO1) Correlates with Invasiveness of Cutaneous Melanoma—An In Vitro and a Clinical Study
Source: Diagnostics (Basel). 2022 Jan 20;12(2):254. doi: 10.3390/diagnostics12020254 (PMC8871300; doi:10.3390/diagnostics12020254)
Supplement: Supplementary file 1 [file diagnostics-12-00254-s001.zip]

Archive with 1 entries (1 files):
- diagnostics-1500987-supplementary.pdf
